# Supplementary material for: A Kirkpatrick Model Process Evaluation of Reactions and Learning from My Strengths Training for Life™
Source: Int J Environ Res Public Health. 2022 Sep 8;19(18):11320. doi: 10.3390/ijerph191811320 (PMC9517080; doi:10.3390/ijerph191811320)
Supplement: Supplementary file 1 [file ijerph-19-11320-s001.zip]

Archive with 1 entries (1 files):
- ijerph-1897452-supplementary.pdf
